# Supplementary material for: Rhodium-Based Catalysts: An Impact of the Support Nature on the Catalytic Cyclohexane Ring Opening
Source: Nanomaterials (Basel). 2023 Mar 4;13(5):936. doi: 10.3390/nano13050936 (PMC10005695; doi:10.3390/nano13050936)
Supplement: Supplementary file 1 [file nanomaterials-13-00936-s001.zip]

Archive with 1 entries (1 files):
- nanomaterials-2226160-supplementary.pdf
